# Supplementary material for: A Dual-Technology Approach: Handheld NIR Spectrometer and CNN for Fritillaria spp. Quality Control
Source: Foods. 2025 May 28;14(11):1907. doi: 10.3390/foods14111907 (PMC12154058; doi:10.3390/foods14111907)
Supplement: Supplementary file 1 [file foods-14-01907-s001.zip]

Archive with 1 entries (1 files):
- foods-3590976-supplementary.pdf
